# Supplementary material for: DNA Vaccine Co-Expressing Hemagglutinin and IFN-γ Provides Partial Protection to Ferrets against Lethal Challenge with Canine Distemper Virus
Source: Viruses. 2023 Sep 4;15(9):1873. doi: 10.3390/v15091873 (PMC10537869; doi:10.3390/v15091873)
Supplement: Supplementary file 1 [file viruses-15-01873-s001.zip]

Archive with 2 entries (2 files):
- S1 Codon optimization sequence for SD(14)7-H and comparison with parental sequence.pdf
- S2 Codon optimization sequence for SD(14)7-N and comparison with parental sequence.pdf
